# Supplementary material for: Unique microbial communities and phylosymbiosis signals in herpetofauna
Source: ISME J. 2026 Apr 2;20(1):wrag076. doi: 10.1093/ismejo/wrag076 (PMC13147448; doi:10.1093/ismejo/wrag076)
Supplement: Supplementary_Table_S1_wrag076 [file supplementary_table_s1_wrag076.xlsx]

## Sheet: herpetofauna
ProjectID	ProjectTitle	HostScientificName	BodySite	TargeSubfragment	PCRprimers	SampleNum	ProjectionDescription	Journal	ReferenceTitle	DOI
PRJNA993385	Responses of gut microbiota in Crocodile Lizards (Shinisaurus crocodilurus) to changes in temperature	Shinisaurus crocodilurus	Gut	V3-V4	338F/806R	35	The gut microbiota plays an essential role in maintaining the health and fitness of the host organism. As a critical environmental variable, temperature exerts significant effects on animal survival and reproduction. Elevated temperatures can influence the composition and function of the animal gut microbiota, which may have potentially detrimental effects on the host. The crocodile lizard (Shini…
PRJNA935520	Skin microbiota of the Hynobius maoershanensis	Hynobius maoershanensis	Skin	V3-V4	338F/806R	65	To understand the differences of Maoershan hynobiid skin microbiota in different habitats and the influencing factors of skin microbiota.	Diversity. 2023	Ecological Factors and Anthropogenic Disturbance May Restructure the Skin Microbiota of Maoershan Hynobiids (Hynobius maoershanensis)	DOI:10.3390/ d15080932
PRJNA926636	Dietary tannins alter growth, development, behavior, and the gut microbiome of larval amphibians	Lithobates clamitans	Gut	V4	515F/806R	19	In this study, green frog tadpoles Lithobates clamitans were fed a diets with or without 2 percent tannic acid to test how their growth, development, behavior, and gut microbiome respond to dietary tannins. At the end of the trial, we conducted a behavioral assay to measure tadpole activity and boldness. We then measured tadpole body length and mass before dissecting to remove the whole gut for m…
PRJNA924021	Turtle GI Microbiome Raw sequence reads	Terrapene carolina	Cloaca	V4-V5	519F/926R	50	Cloacal microbiome of three-toed box turtles (Terrapene carolina triunguis).	Research Square	Microbiome resilience of three-toed box turtles (Terrapene carolina triunguis) in response to rising temperatures	DOI: 10.21203/rs.3.rs-2493044/v1
PRJNA917105	Sequencing results of the gut microbiota of Bufo raddei during hibernation and non-hibernation.	Strauchbufo raddei	Gut	V4	515F/806R	12	Comparison of the differences in the diversity and richness of intestinal microbiota between hibernating and non-hibernating Bufo raddei.	Integr Zool. 2023	The intestinal microbiota and metabolic profiles of Strauchbufo raddei underwent adaptive changes during hibernation	DOI: 10.1111/1749-4877.12749
PRJNA904397	Wildfires disturb the natural skin microbiota of terrestrial salamanders	Batrachoseps attenuatus,Ensatina eschscholtzii	Skin	V4	515F/806R	31	Host-associated microbiomes contribute to the health of multicellular organisms and have been found to influence immunity, metabolism, and energy uptake. Environmental change can disturb natural associations between wildlife and microbial symbionts, in many cases to the detriment of host health. The response of microbial communities to environmental change may differ depending on the life stage a…	Environ Microbiol. 2023	Wildfires disturb the natural skin microbiota of terrestrial salamanders	DOI: 10.1111/1462-2920.16452
PRJNA901369	Distinct responses to extreme temperatures between warm-climate and cold-climate lizards: Evidence from the gut microbiota	Leiolepis reevesii,Phrynocephalus przewalskii	Feces,Gut	V3-V4	338F/806R	69	In this study, we exposed warm-climate lizard (Leiolepis reevesii) and cold-climate lizard (Phrynocephalus przewalskii) to three different temperatures for two weeks, to explore the contribution of the fecal and gut microbiota to host thermal adaption.
PRJNA899512	Dhofar toad skin microbiome	Duttaphrynus dhufarensis	Skin	V3-V4	338F/806R	69	16s metabarcoding of Dhofar toad skin and environment samples collected in Oman.	Microb Ecol. 2023	Environmental and Anthropogenic Factors Shape the Skin Bacterial Communities of a Semi-Arid Amphibian Species	DOI: 10.1007/s00248-022-02130-5
PRJNA895230	Factors shaping the gut microbiome of five species of lizards from different habitats	Podarcis bocagei,Podarcis lusitanicus,Podarcis siculus,Podarcis virescens,Teira dugesii	Cloaca	V4	515F/806R	101	Host-gut microbiota interactions are complex and can have a profound impact on the ecology and evolution of both counterparts. Several host traits such as systematics, diet and social behavior, and external factors such as prey availability and local environment are known to influence the composition and diversity of the gut microbiota. In this study, we investigate the influence of systematics, …	PeerJ. 2023	Factors shaping the gut microbiome of five species of lizards from different habitats	DOI: 10.7717/peerj.15146
PRJNA893835	Analysis of intestinal microbiota in Chinese soft-shelled turtle	Pelodiscus sinensis	Gut	V3-V4	338F/806R	6	The 35-day feeding trial of juvenile turtles were hand-fed basal diet (CON group) and 2.46% soybean saponin Bb supplemented diet (SAP group) to further explored the effects of dietary soybean saponin Bb on the gut microbiota. Each treatment had four replicates.	Front Immunol. 2022	Effect of dietary soybean saponin Bb on the growth performance, intestinal nutrient absorption, morphology, microbiota, and immune response in juvenile Chinese soft-shelled turtle (Pelodiscus sinensis)	DOI: 10.3389/fimmu
PRJNA892747	Lycodon rufozonatus Raw sequence reads	Dinodon rufozonatum	Gut,Stomach	V3-V4	341F/806R	13	gut microbiota of Dinodon rufozonatum	Animals (Basel). 2023	Characteristics of Microbiota in Different Segments of the Digestive Tract of Lycodon rufozonatus	DOI: 10.3390/ani13040731
PRJNA861826	Anolis apletophallus gut microbiome Raw sequence reads	Anolis apletophallus	Gut	V4	515F/806R	92	16S amplicon sequencing data exploring the gut microbiome of Anolis apletophallus and its response to climate change.	Appl Environ Microbiol. 2022	Sustained Drought, but Not Short-Term Warming, Alters the Gut Microbiomes of Wild Anolis Lizards	DOI: 10.1128/aem.00530-22
PRJNA855478	Poison Frog Tadpole Gut Microbiomes	Ranitomeya imitator,Ranitomeya variabilis	Gut	V4	515F/806R	22	This study looks at the evolution of oophagy (egg-feeding) in the poison frog Ranitomeya imitator. We examine both gene expression and the microbiome in tadpole intestines from two congeneric species that are either facultative omnivores (Ranitomeya variabilis) or have evolved oophagy (Ranitomeya imitator).	Evol Biol. 2023	Evidence for a Parabasalian Gut Symbiote in Egg-Feeding Poison Frog Tadpoles in Peru	DOI: 10.1007/s11692-023-09602-7
PRJNA854639	Temporal Variation in Microbiota Community Structure in Barton Springs Salamanders (Eurycea sosorum) and Austin Blind Salamanders (Eurycea waterlooensis)	Eurycea sosorum,Eurycea waterlooensis	Feces,Skin	V4	515F/806R	164	The composition of cutaneous, gastrointestinal, and environmental samples of the Barton Springs salamander and Austin blind salamander was investigated using 16S rRNA and ITS gene amplicon sequencing. Both captive and wild populations of Barton Springs salamanders were monitored to determine captivity-influenced microbiota differences. The study spanned one year with four collection time points a…
PRJNA850661	Phrynocephalus vlangalii Gut Microbiome Raw sequence reads	Phrynocephalus vlangalii	Feces	V3-V4	515F/806R	13	Phrynocephalus vlangalii Gut Microbiome	Front. Microbiom. 2022	Beneficial role of gut microbes in maintenance of pace-of-life traits in Phrynocephalus vlangalii	DOI: 10.3389/frmbi.2022.962761
PRJNA830991	Factors influencing bacterial and fungal skin communities of montane salamanders of central Mexico	Pseudoeurycea leprosa	Skin	V4	515F/806R	1	Our work focusees in the study of the skin microbiome (bacteria and fungi) of seven tropical salamander species that occur in the Trans-Mexican Volcanic Belt of central Mexico. The primary focus on this study is to elucidate how host phylogenetic relationships can influence the microbiome composition and structure.	Microb Ecol. 2023	Factors Influencing Bacterial and Fungal Skin Communities of Montane Salamanders of Central Mexico	DOI: 10.1007/s00248-022-02049-x
PRJNA827178	Effect of habitat variation and host relatedness on Sceloporus cloacal microbiomes	Sceloporus jarrovii,Sceloporus occidentalis,Sceloporus virgatus	Cloaca	V4	515F/806R	88	Comparison of cloacal microbiomes of three Sceloporus lizard species (S. virgatus, S. jarrovii, and S. occidentalis), including three distinct populations of S. occidentalis. Dataset also includes soil and insect samples from the four habitats included in the study. Goals were to examine relative effect of host relatedness, environmental differences, and geographic distance.	PLoS One. 2022	Cloacal microbiomes of sympatric and allopatric Sceloporus lizards vary with environment and host relatedness	DOI: 10.1371/journal.pone.0279288
PRJNA827166	Comparative microbiome analysis of bacteria in symbiotic amphibian egg masses (2019-2020)	Ambystoma maculatum	Egg Capsules	V4-V5	515F/926R	89	The salamander Ambystoma maculatum hosts the symbiotic green alga Oophila amblystomatis in its egg capsules. But the egg capsules are colonized by other microbes, including bacteria, that may be important in this special community ecology. We subjected egg capsular fluid from one pond in 2019, and from that same pond as well as two others in 2020, to 16S rRNA gene amplicon sequencing (V4-V5 regio…	Microb Ecol. 2023	Bacterial Diversity in Egg Capsular Fluid of the Spotted Salamander Ambystoma maculatum Decreases with Embryonic Development	DOI: 10.1007/s00248-023-02228-4
PRJNA825498	Eremias argus	Eremias argus	Feces	V3-V4	338F/806R	42	Insights into the Composition of Gut Microbiota in Response to the Environmental Temperature: The Case of Mongolia racerunner (Eremias argus)	Glob. Ecol. Conserv. 2022	Insights into the composition of gut microbiota in response to environmental temperature: The case of the Mongolia racerunner (Eremias argus)	DOI: 10.1016/j.gecco.2022.e02125
PRJNA804903	Microbial characterization of loggerhead and green sea turtle eggs in Broward County, Florida	Caretta caretta,Chelonia mydas	Cloaca	V4	515F/806R	27	The aim of this study was to characterize and compare the bacterial microbiota from the cloaca of nesting sea turtles and the sand surrounding the nests to the hatched and unhatched eggs from loggerhead (Caretta caretta) and green (Chelonia mydas) turtles, in Broward County, Florida.	MicrobiologyOpen, 2023	Potential impacts of environmental bacteria on the microbiota of loggerhead (Caretta caretta) and green (Chelonia mydas) sea turtle eggs and their hatching success	DOI: 10.1002/mbo3.1363
PRJNA802392	Influence of energy-related produced wastewaters on the microbial community of wetland sediment , water, and amphibian skin	Ambystoma mavortium,Lithobates pipiens,Lithobates sylvaticus,Pseudacris maculata	Skin	V3-V4	341F/806R	204	To inform responsible energy development, it is important to understand the ecological effects of contamination events. Wastewaters from oil and gas extraction often contain high concentrations of sodium chloride (NaCl) and heavy metals (e.g., strontium and vanadium), but studies of their influence on microbial communities are limited. We sampled water, sediment, and larval amphibian skin (four s…	Sci Total Environ. 2023	Energy-related wastewater contamination alters microbial communities of sediment, water, and amphibian skin	DOI: 10.1016/j.scitotenv.2023.163160
PRJNA791286	Microbiota of lizards	Podarcis siculus	Feces	V3	341F/518R	34	Microbiota from scats of island and mainland lizards	Sci Rep. 2022	Gut microbiota plasticity in insular lizards under reversed island syndrome	DOI: 10.1038/s41598-022-16955-0
PRJNA789133	Shinisaurus crocodilurus Raw sequence reads	Shinisaurus crocodilurus	Skin	V3-V4	338F/806R	19	This is the skin microbiota sequencing of Shinisaurus crocodilurus after probiotics usage.	Front. Vet. Sci. 2022	Identification of Pseudomonas aeruginosa From the Skin Ulcer Disease of Crocodile Lizards (Shinisaurus crocodilurus) and Probiotics as the Control Measure	DOI: 10.3389/fvets.2022.850684
PRJNA780297	16S Amplicon Sequencing on Xenopus laevis tadpole tails	Xenopus laevis	Tail	V4	515F/862R	237	Investigation of microbiome of Xenopus laevis tadpole tails by 16S amplicon sequencing	Wound Repair Regen. 2022	Manipulating the microbiome alters regenerative outcomes in Xenopus laevis tadpoles via lipopolysaccharide signalling	DOI: 10.1111/wrr.13003
PRJNA774346	Invasive amphibian gut microbiota and functions shift differentially in an expanding population but remain conserved across established populations	Sclerophrys gutturalis	Gut	V3-V4	341F/785R	29	Studies of laboratory animals demonstrate extensive variation of host gut microbiomes and their functional capabilities across populations, but how does anthropogenic change impact the microbiomes of non-model species? The anthropogenic movement of species to novel environments can drastically alter animals' microbiomes; however, factors that shape invasive species gut microbiota during introduct…	Microb Ecol. 2022	Invasive Amphibian Gut Microbiota and Functions Shift Differentially in an Expanding Population but Remain Conserved Across Established Populations	DOI: 10.1007/s00248-021-01896-4
PRJNA767645	The intestinal microbiome of fire salamanders (Salamandra salamandra)	Salamandra salamandra	Gut	V3-V4	341F/785R	41	Diverse communities of symbiotic microbes inhabit the digestive systems of vertebrates and play a crucial role in animal health, and host diet plays a major role in shaping the composition and diversity of these communities. The gut microbiome of fire salamander populations from three Belgian forests was characterized and linked to the diet.	Sci Rep.2021	Diet diversity and environment determine the intestinal microbiome and bacterial pathogen load of fire salamanders	DOI: 10.1038/s41598-021-98995-6
PRJNA766351	Chinese softshell turtle microbiome	Pelodiscus sinensis	Gut,Oral Cavity,Skin	V4	515F/806R	240	Chinese softshell turtle microbiome	iMeta. 2022	The impact of aquaculture system on the microbiome and gut metabolome of juvenile Chinese softshell turtle (Pelodiscus sinensis)	DOI: 10.1002/imt2.17
PRJNA766330	Skin microbiota of Hoplobatrachus rugulosus	Hoplobatrachus rugulosus	Skin	V4	515F/806R	8	Skin ulcer affect skin microbiota in the tiger frog (Hoplobatrachus rugulosus)	Animals (Basel). 2022	Microbial Diversity of the Chinese Tiger Frog (Hoplobatrachus rugulosus) on Healthy versus Ulcerated Skin	DOI: 10.3390/ani12101241
PRJNA764850	Gut microbiota of Podarcis lilfordi from Mallorca islets	Podarcis lilfordi	Feces	V3-V4	341F/785R	106	Characterization of fecal microbial communities from the Balearic Wall lizard lilfordi	PeerJ. 2023	Insular holobionts: persistence and seasonal plasticity of the Balearic wall lizard (Podarcis lilfordi) gut microbiota	DOI: 10.7717/peerj.14511
PRJNA762989	Transmission routes of bacteria in oviparous turtle	Mauremys reevesii	Cloaca,Eggshell,Skin	V3-V4	341F/806R	31	Using 16S rRNA amplicon sequencing to investigate the transgenerational transmission of bacterial symbionts in the oviparous turtle with no post-oviposition parental care.	Front. Microbiol. 2022	Mixed-Mode Bacterial Transmission via Eggshells in an Oviparous Reptile Without Parental Care	DOI: 10.3389/fmicb.2022.911416
PRJNA746253	18 species of lizard and snake from southwestern New Mexico Metagenome	Aspidocelis sonorae,Aspidocelis tigris,Aspidocelis uniparens,Coleonyx variegatus,Cophasaurus texanus,Crotalus atrox,Crotaphytus collaris,Gambelia wislizenii,Phrynosoma cornutum,Phrynosoma modestum,Pituophis catenifer,Rhinocheilus lecontei,Salvadora deserticola,Sceloporus clarkii,Urosaurus ornatus,Uta stansburiana	Gut	V4	515F/806R	61	16S V3-V4 amplicons from hind gut microbiome of snakes and lizards from Animas pass, New Mexico	Mol Ecol. 2023	Phylogenetically under-dispersed gut microbiomes are not correlated with host genomic heterozygosity in a genetically diverse reptile community	DOI: 10.1111/mec.16733
PRJNA735933	Gut metagenome Raw sequence reads	Podocnemis unifilis	Cloaca,Inner Eggshell	V4	515F/806R	136	Establishment and development of gut microbiomes during vertebrates early life are likely to be important predictors of health and fitness. Host-environment interactions are essential to these processes. In oviparous reptiles, the relative role of host-selection and stochastic environmental factors during gut microbiome assemblage remains unknown. We sampled eggs incubated in artificial nests and…	Mol Ecol. 2022	Egg microbiota is the starting point of hatchling gut microbiota in the endangered yellow-spotted Amazon river turtle	DOI: 10.1111/mec.16548
PRJNA732310	Green frog tadpole gut microbiota across temperatures and microbiome treatments targeted loci environmental	Lithobates clamitans	Gut	V4	515F/806R	93	In this study we compared the gut microbiome of green frog tadpoles across three environmental temperature groups: 14C, 22C, and 28C, as well as two microbial colonization groups: colonized (natural microbiota), depleted (microbiota experimentally reduced in diversity)	Nat Ecol Evol . 2022	Experimental manipulation of microbiota reduces host thermal tolerance and fitness under heat stress in a vertebrate ectotherm	DOI: 10.1038/s41559-022-01686-2
PRJNA731185	Bacterial metacommunities of San Francisco Bay Area salamanders are structured by host taxonomy and habitat quality	Batrachoseps attenuatus,Ensatina eschscholtzii,Taricha granulosa,Taricha rivularis,Taricha torosa	Skin	V4	515F/806R	191	Metacommunity theory aims to integrate both small-scale and large-scale dynamics to better understand patterns of composition and function in host-associated microbiomes. The composition of the cutaneous microbiome can determine what roles bacterial symbionts play for their hosts, including contributing to infectious disease resistance. For example, some bacteria on the skin of amphibians produce…	Environ Microbiol. 2023	Wildfires disturb the natural skin microbiota of terrestrial salamanders	DOI: 10.1111/1462-2920.16452
PRJNA720921	Acute and Chronic Effects of Commercial Formulations of Bti on Development, Metamorphosis, and Intestine Microbiota of the Frog Lithobates sylvaticus and the Toad Anaxyrus americanus	Anaxyrus americanus,Lithobates sylvaticus	Gut	V3-V4	341F/805R	47	We exposed chronically tadpoles of L. sylvaticus and A. americanus to environmentally relevant concentrations of the biopesticide Bti to observe potential effects on the intestine microbiota.	Environ. Sci. Technol. 2021	Frogs Respond to Commercial Formulations of the Biopesticide Bacillus thuringiensis var. israelensis, Especially Their Intestine Microbiota	DOI: 10.1021/acs.est.1c02322
PRJNA713812	Cutaneous microbiome of three Bruneian caecilians	Herpele squalostoma	Skin	V4	515F/806R	16	The protected Ulu Temburong region of Bruneian Borneo is a hyper diverse area of old growth tropical rainforest that harbors a multitude of unique species. In particular, reptile and amphibian abundance and diversity are high within this region, allowing cryptic species to remain undetected. We collected specimens of the enigmatic and cryptic fossorial amphibians, the caecilians (Amphibia: Gymnop…	Anim Microbiome . 2023	Parental care contributes to vertical transmission of microbes in a skin-feeding and direct-developing caecilian	DOI: 10.1186/s42523-023-00243-x
PRJNA705959	Microbiome of foam-nesting frogs comparing vertical and environmental transmission	Polypedates leucomystax,Polypedates macrotis,Polypedates otilophus	Skin	V4	515F/806R	61	We explored microbial transmission patterns in foam-nest breeding tree frogs from Southeast Asia (Genus: Polypedates) whose specialized breeding strategy allows for better delineation between vertically and environmentally derived microbes.	Anim Microbiome. 2021	Early life skin microbial trajectory as a function of vertical and environmental transmission in Bornean foam-nesting frogs	DOI: 10.1186/s42523-021-00147-8
PRJNA703661	Effects of chlorothalonil on the skin microbiome of the frog Lithobates vibicarius	Lithobates vibicarius	Skin	V4	515F/806R	73	Using tadpoles of the Green-eyed frog (Lithobates vibicarius) as our model organism and 16S rRNA amplicon sequencing, we examined the influence of the fungicide chlorothalonil on the skin bacterial communities. Our study reveals the effect of the exposure to environmentally relevant concentrations of fungicides on the skin microbiomes of amphibian early life stage, which may in turn impact the st…	Applied Microbiology. 2021	The Fungicide Chlorothalonil Changes the Amphibian Skin Microbiome: A Potential Factor Disrupting a Host Disease-Protective Trait	DOI: 10.3390/applmicrobiol1010004
PRJNA702542	Venomous snakes reveal ecological and phylogenetic factors influencing variation in gut and oral microbiomes	Boiga dendrophila,Laticauda laticaudata,Trimeresurus flavomaculatus	Cloaca,Oral Cavity	V4	515F/806R	30	We sampled the mouth and gut microbial communities from three species of Asian venomous snakes and utilized 16S rRNA microbial inventories to test if host phylogenetic and ecological differences correlate with distinct microbial compositions within the two body sites.	Front. Microbiol. 2021	Venomous Snakes Reveal Ecological and Phylogenetic Factors Influencing Variation in Gut and Oral Microbiomes	DOI: 10.3389/fmicb.2021.657754
PRJNA700070	Experimental vaccination and infection of eastern hellbender salamanders with Batrachochytrium dendrobatidis	Cryptobranchus alleganiensis	Skin	V4	515F/806R	146	In this study, we explored the efficacy of Bd vaccination on hellbender salamanders and functionally characterized host, host-associated microbiome, and pathogen throughout immunization and infection. We compared the function of hellbender skin, the skin microbiome, and Bd with a metatranscriptome approach at four experimental time points, (i) pre-vaccination and pre-infection, (ii) post-vaccinat…	R Soc Open Sci. 2023	Immune priming prior to pathogen exposure sheds light on the relationship between host, microbiome and pathogen in disease	DOI: 10.1098/rsos.220810
PRJNA691728	Frog gut microbiota111	Rana dybowskii	Gut	V3-V4	338F/806R	5		BMC Vet Res. 2021	Changes in the gut microbiota diversity of brown frogs (Rana dybowskii) after an antibiotic bath	DOI: 10.1186/s12917-021-03044-z
PRJNA687551	Gut and oviduct microbiome of Sceloporus virgatus (striped plateau lizard)	Sceloporus virgatus	Feces,Low Intestine,Oviduct,Skin	V4	515F/806R	23	These 16s rRNA gene sequences were collected to examine how microbial communities vary across the digestive and reproductive tracts of female lizards, in part to investigate the hypothesis that the cloacal microbiome is adapted to transfer a restricted and beneficial microbial community to eggshells during oviposition. We also compare cloacal swab and fecal samples, two common methods to approxim…	Mol Ecol Resour . 2022	Recovered microbiome of an oviparous lizard differs across gut and reproductive tissues, cloacal swabs, and faeces	DOI: 10.1111/1755-0998.13573
PRJNA687039	Microbial communities of lizard cloaca and eggshells	Sceloporus virgatus	Cloaca,Eggshell	V4	515F/806R	58	Beneficial microbes can be vertically transmitted from mother to offspring in many organisms. In oviparous animals, bacterial transfer to eggs may improve egg success by inhibiting infection by pathogenic microbes in the nest environment. An important mechanism of vertical transfer may be the passage of the egg through the maternal cloaca during oviposition itself, especially in species that lack…	Anim Microbiome. 2021	Vertically transmitted microbiome protects eggs from fungal infection and egg failure	DOI: 10.1186/s42523-021-00104-5
PRJNA683975	Effect of ammonia on gut microbial diversity in Chinese striped neck turtle	Mauremys sinensis	Gut	V3-V4	338F/806R	18	To check the effect of ammonia on intestinal microbiota of M,sinensis .	Ecotoxicol Environ Saf. 2021	Ammonia stress influences intestinal histomorphology, immune status and microbiota of Chinese striped-neck turtle (Mauremys sinensis)	DOI: 10.1016/j.ecoenv.2021.112471
PRJNA679693	Impact of plastic debris on the gut microbiota of Caretta carretta from Northwestern Adriatic sea	Caretta caretta	Feces	V3-V4	341F/785R	22	Plastics are nowadays a relevant threat for the ecological balance in marine ecosystems. Small plastic debris can enter marine food webs through various marine organisms, with possible consequences on their physiology and health. The loggerhead sea turtle (Caretta caretta), widespread across the whole Mediterranean Sea, is a flagship species, useful as indicator of the general pollution level of …	Front Mar Sci. 19	Impact of Plastic Debris on the Gut Microbiota of Caretta caretta From Northwestern Adriatic Sea	DOI: 10.3389/fmars.2021.637030
PRJNA665482	Skin microbiome of Atlantic Forest treefrogs	Aplastodiscus arildae,Aplastodiscus eugenoi,Aplastodiscus pervidis,Aplastodiscus sp.,Boana albomarginata,Boana albopunctata,Boana atlantica,Boana bischoffi,Boana crepitans,Boana curupi,Boana exastis,Boana faber,Boana pardalis,Boana polytaenia,Boana prasina,Boana semilineata,Boana sp.,Bokermannohyla circumdata,Bokermannohyla hylax,Bokermannohyla sp.,Corythomantis greeningi,Dendropsophus berthalutz…	Skin	V4	515F/806R	750	Skin microbiome correlates with bioclimate and Batrachochytrium dendrobatidis infection intensity in Brazil Atlantic Forest treefrogs: We investigated whether abiotic factors influence the bacterial community richness and structure on the amphibian skin. We further tested for an association between skin bacterial community structure and Bd co-occurence.	Sci Rep. 2020	Skin microbiome correlates with bioclimate and Batrachochytrium dendrobatidis infection intensity in Brazil’s Atlantic Forest treefrogs	DOI: 10.1038/s41598-020-79130-3
PRJNA664873	Effect of fungal infection and clearance on the amphibian microbiome	Amerana muscosa	Skin	V3-V4	341F/785R	77	Skin microbiomes of mountain yellow-legged and Sierra Nevada yellow-legged frogs were sampled before, during and after infection with the fungal pathogen, Batrachochytrium dendrobatidis. Pathogen exposure was aimed at immunizing frogs against fugure infection. This study tracked the effect of immunization (pathogen exposure) and clearance on the microbiome.	ISME J. 2021	The amphibian microbiome exhibits poor resilience following pathogen-induced disturbance	DOI: 10.1038/s41396-020-00875-w
PRJNA659464	Salamander skin microbiomes and association with mucosome	Desmognathus monticola,Eurycea bislineata,Notophthalmus viridescens,Plethodon cinereus	Skin	V3-V5	515F/939R	83	We used culturing assays, molecular microbiomics and pathogen diagnostics to assess how host-associated bacteria interact with one another and with pathogens. We collected skin swabs and skin secretions from individuals of four wild salamander species: red-backed salamander (n = 35), two-lined salamander (n = 12), seal salamander (n = 11), and eastern newt (n = 25) in Virginia. We determined skin…	Appl Environ Microbiol. 2022	Inhibitory Bacterial Diversity and Mucosome Function Differentiate Susceptibility of Appalachian Salamanders to Chytrid Fungal Infection	DOI: 10.1128/aem.01818-21
PRJNA659382	The gut microbes of giant salamamder	Andrias davidianus	Gut,Stomach	V4	515F/806R	19	gut microbial community diversity	Front Microbiol. 2021	Environmental Temperatures Affect the Gastrointestinal Microbes of the Chinese Giant Salamander	DOI: 10.3389/fmicb.2021.543767
PRJNA646730	Amphibian Metagenome Targeted loci	Lithobates sphenocephalus	Skin	V4	515F/806R	134	Southern Leopard Frog cutanious microbiome following two biotic disturbances	Anim Microbiome. 2020	Recovery and resiliency of skin microbial communities on the southern leopard frog (Lithobates sphenocephalus) following two biotic disturbances	DOI: 10.1186/s42523-020-00053-5
PRJNA645767	The invasive red-eared slider turtle is more successful than the native Chinese three-keeled pond turtle: evidence from the gut microbiota	Mauremys reevesii,Trachemys scripta	Feces	V1-V3	8F/533R	5	In this study, we tried to test whether there were differences in gut microbes between the native Chinese three-keeled pond turtles (Chinemys reevesii) and the invasive red-eared slider (Trachemys scripta elegans) through raising them in a long-term homogeneous environment through bacterial 16S rDNA sequencing using the Roach 454 platform.		The invasive red-eared slider turtle is more successful than the native Chinese three-keeled pond turtle: evidence from the gut microbiota	DOI: 10.7717/peerj.10271
PRJNA642086	Food and genetic status shaped intestinal microbiota of hatchlings in two oviparous snake species	Elaphe carinata,Elaphe taeniurus	Gut	V1-V3	8F/533R	23	In this study, we conducted a comprehensive experiment to examine differences in intestinal microbial composition and abundance among the gravid females, newly hatchlings and postcibal individuals in two sympatric snake species through Roach 454 platform sequencing of bacterial 16S rDNA.	Research Square	Diet Rather than Genetic Status Shapes the Gut Microbiota in Two Congeneric Snakes	DOI: 10.21203/rs.3.rs-1199811/v1
PRJNA639398	Studies of gut microbial composition on turtle	Pelodiscus sinensis	Gut,Gut	V4-V5	515F/907R	32	The Chinese soft-shell turtle concerned in this work is an important commercial species for its high nutritive and medicinal value, but it has been a vulnerable speicies due to habitat loss. The growth, morphology and gut microbial community for turtles (from hothouse and were transferred to different habitats including artificial ponds, paddy fields and natural lake) were originally compared to …	BMC Microbiol. 2021	Gut microbiota of homologous Chinese soft-shell turtles (Pelodiscus sinensis) in different habitats	DOI: 10.1186/s12866-021-02209-y
PRJNA639116	16S bacterial communities within the gut of the eastern newt Targeted loci environmental	Notophthalmus viridescens	Gut	V4	515F/806R	35	We inventoried the gut bacterial communities (using 16S rRNA gene amplicon sequencing) of the eastern newt across its three distinct life stages	FEMS Microbiol Ecol. 2021	Changes in the gut microbial community of the eastern newt (Notophthalmus viridescens) across its three distinct life stages	DOI: 10.1093/femsec/fiab021
PRJNA635022	Frog gut microbiota111	Rana dybowskii	Gut	V3-V4	338F/806R	7	frog gut microbiota	BMC Vet Res. 2021	Changes in the gut microbiota diversity of brown frogs (Rana dybowskii) after an antibiotic bath	DOI: 10.1186/s12917-021-03044-z
PRJNA626516	Frog gut microbiome ams	Rana dybowskii	Gut	V3-V4	338F/806R	6	frog gut microbiome ams	BMC Vet Res. 2021	Changes in the gut microbiota diversity of brown frogs (Rana dybowskii) after an antibiotic bath	DOI: 10.1186/s12917-021-03044-z
PRJNA622548	Xenopus laevis skin metagenome	Xenopus laevis	Skin	V3-V4	341F/785R	35	Historically the main source of laboratory Xenopus laevis was the environment. The increase in genetically altered animals and evolving governmental constraints around using wild-caught animals for research has led to the establishment of resource centres that supply animals and reagents worldwide, such as the European Xenopus Resource Centre. In the last decade, centres were encouraged to keep a…	Anim Microbiome. 2021	The skin microbiome of Xenopus laevis and the effects of husbandry conditions	DOI: 10.1186/s42523-021-00080-w
PRJNA613682	Microbial diversity of tank bromeliad microecosystems under warming	Ololygon perpusilla	Gut	V4	515F/806R	143	We tested for warming effects on the microbiome of an amphibian host mediated through ecological community interactions.	Nat Clim Chang. 2020	Warming drives ecological community changes linked to host-associated microbiome dysbiosis	DOI:10.1038/s41558-020-0899-5
PRJNA613575	The gut microbes, skin microbes and stomach microbes of four frogs	Bufo gargarizans,Fejervarya limnocharis,Microhyla fissipes,Pelophylax nigromaculatus	Gut,Skin,Stomach	V4	515F/806R	49	The symbiotic microbiomes of amphibians	mSystems. 2020	The Behavior of Amphibians Shapes Their Symbiotic Microbiomes	DOI: 10.1128/mSystems.00626-20
PRJNA613376	Bacterial Raw sequence reads	Fejervarya multistriata,Microhyla fissipes,Polypedates megacephalus,Rana zhenhaiensis,Sylvirana guentheri	Skin	V4	515F/806R	45	In this study, we used skin swabs of five sympatric species that have various habitat preferences in Lishui, Zhejiang Province, a place in southeastern China, to explore the skin bacterial communities by using 16S rRNA amplicon sequencing.	Asian Herpetol Res. 2020	Characterization of Skin Symbiotic Bacteria of Sympatric Amphibians in Southeastern China	DOI:10.16373/j.cnki.ahr.200033
PRJNA601697	NJ Frog Microbiomes	Aquarana catesbeiana,Dryophytes andersonii,Lithobates clamitans,Lithobates sylvaticus,Lithobates virgatipes,Pseudacris crucifer	Skin	V4-V5	515F/926R	58	16S rRNA sequencing to describing the composition and structure of the cutaneous microbiome of six species of amphibians found in New Jersey.	Front. Microbiol. 2020	Frog Skin Microbiota Vary With Host Species and Environment but Not Chytrid Infection	DOI: 10.3389/fmicb.2020.01330
PRJNA597659	Captivity affects diversity, abundance and functional pathways of gut microbiota in the northern grass lizard Takydromus septentrionalis	Takydromus septentrionalis	Gut	V3-V4	341F/805R	8	In this study, we examined the differences in gut microbial composition between the wild and captive individuals (adult males) through MiSeq sequencing of bacterial 16S rDNA from the samples, with an aim to examine whether domestication had significant influence on gut microbial composition, abundance and function.	Microbiologyopen. 2020	Captivity affects diversity, abundance, and functional pathways of gut microbiota in the northern grass lizard Takydromus septentrionalis	DOI: 10.1002/mbo3.1095
PRJNA594801	Gut microbiota sequencing of Shinisaurus crocodilurus from different population with different ages	Shinisaurus crocodilurus	Feces	V3-V4	341F/806R	31	Two wild populations and one captive population of crocodile lizards were used to detect gut microbiota with different ages, with faecal samples. First, we compared the gut microbiota difference among three populations, also between juveniles and adults.	Front Microbiol. 2020	Captivity Influences Gut Microbiota in Crocodile Lizards ( Shinisaurus crocodilurus)	DOI: 10.3389/fmicb.2020.00550
PRJNA592448	Rhinella marina gut microbiota Raw sequence reads	Rhinella marina	Cloaca,Feces,Gut	V3-V4	341F/785R	72	Non-invasive sampling methods for studying intestinal microbiome are widely applied in studies of endangered species and in those conducting temporal monitoring during manipulative experiments. Although existing studies show that non-invasive sampling methods among different taxa vary in their accuracy, to date, no studies have been published comparing non-lethal sampling methods in adult amphibi…	Mol Ecol Resour. 2020	A comparison of nonlethal sampling methods for amphibian gut microbiome analyses	DOI: 10.1111/1755-0998.13139
PRJNA590016	Variation in the slimy salamander (Plethodon spp.) skin and gut microbial assemblages is explained by geographic distance and host affinity	Plethodon glutinosus	Gut,Skin	V4	515F/806R	120	A multicellular host and its microbial communities are recognized as a metaorganism—a composite unit of evolution. Microbial communities have a variety of positive and negative effects on the host life history, ecology, and evolution. This study used high-throughput amplicon sequencing to characterize the complete skin and gut microbial communities, including both bacteria and fungi, of a terrest…	Microb Ecol. 2020	Variation in the Slimy Salamander (Plethodon spp.) Skin and Gut-Microbial Assemblages Is Explained by Geographic Distance and Host Affinity	DOI: 10.1007/s00248-019-01456-x
PRJNA587796	Microbial diversity of frog gut	Rana dybowskii	Gut	V3-V4	338F/806R	7	frog gut microbiota	Front Microbiol. 2020	Comparison of Gut Microbiota Diversity and Predicted Functions Between Healthy and Diseased Captive Rana dybowskii	DOI: 10.3389/fmicb.2020.02096
PRJNA587644	Brown frog in diarrheic	Rana dybowskii	Gut	V3-V4	338F/806R	6	The gut microbiota between healthy and diarrheic Rana dybowski	Front Microbiol. 2020	Comparison of Gut Microbiota Diversity and Predicted Functions Between Healthy and Diseased Captive Rana dybowskii	DOI: 10.3389/fmicb.2020.02096
PRJNA564442	Metabolically similar cohorts of bacteria exhibit strong cooccurrence patterns with diet items and eukaryotic microbes in lizard guts	Anolis sericeus,Holcosus undulatus	Feces	V4	515F/806R	27	18 gut microbiome metagenomes from the lizard Anolis sericeus and 9 gut microbiome metagenomes from the lizard Holcosus undulatus from Chiapas, Mexico Metagenome.	Ecol Evol. 2019	Metabolically similar cohorts of bacteria exhibit strong cooccurrence patterns with diet items and eukaryotic microbes in lizard guts	DOI: 10.1002/ece3.5691
PRJNA559522	Rana temporaria Skin Bacterial 16S Amplicon Sequencing Part2	Rana temporaria	Skin	V4	515F/806R	188	Rana temporaria skin microbiome samples from Harrison et al Diversity-Stability Dynamics of the Amphibian Skin Microbiome, Experiment 2	Front. Microbiol. 2019	Outbreaks of an Emerging Viral Disease Covary With Differences in the Composition of the Skin Microbiome of a Wild United Kingdom Amphibian	DOI: 10.3389/fmicb.2019.01245
PRJNA559513	Rana temporaria Skin Bacterial 16S Amplicon Sequencing Part1	Rana temporaria	Skin	V4	515F/806R	176	Bacterial microbiomes from skin swabs of Common Frogs (Rana temporaria) (Experiment 1, Harrison et al Diversity-Stability Dynamics of the Amphibian Skin Microbiome)	Front. Microbiol. 2019	Outbreaks of an Emerging Viral Disease Covary With Differences in the Composition of the Skin Microbiome of a Wild United Kingdom Amphibian	DOI: 10.3389/fmicb.2019.01245
PRJNA554682	Green sea turtle (Chelonia mydas) fecal microbiome	Chelonia mydas	Feces	V3-V4	338F/806R	51	Green turtles are naturally herbivorous as late-stage juveniles, however rehabilitation centers and aquaria often feed them a seafood-based diet, either because they are emaciated and need the calories, or because they seem to prefer seafood over vegetables. We used next generation sequencing to analyze fecal samples collected from turtles admitted for rehabilitation at the Georgia Sea Turtle Cen…	PLoS One. 2020	The effect of diet on the gastrointestinal microbiome of juvenile rehabilitating green turtles (Chelonia mydas)	DOI: 10.1371/journal.pone.0227060
PRJNA539906	Chinese alligator gut metagenome	Alligator sinensis	Cloaca,Gut,Stomach	V3-V4	341F/806R	24	In this study we used 16S rRNA profiling and metagenomic analysis to compare microbiome composition, diversity, and functional capacity in hibernating vs. active Chinese alligator gut.	Front. Microbiol. 2019	Metagenomics Reveals Seasonal Functional Adaptation of the Gut Microbiome to Host Feeding and Fasting in the Chinese Alligator	DOI: 10.3389/fmicb.2019.02409
PRJNA531014	Variability in the snake skin microbiome across spatial scales and disease states	Agkistrodon contortrix,Agkistrodon piscivorus,Carphophis amoenus,Coluber constrictor,Crotalus atrox,Crotalus horridus,Diadophis punctatus,Lampropeltis elapsoides,Lampropeltis getula,Masticophis flagellum,Nerodia erythrogaster,Nerodia sipedon,Opheodrys aestivus,Pantherophis guttatus,Pantherophis obsoletus,Pituophis melanoleucus,Regina septemvittata,Storeria dekayi,Storeria occipitomaculata,Thamnop…	Skin	V4	515F/806R	139	Understanding how biological patterns translate into functional processes across different scales is a central question in ecology. Within a spatial context, extent is used to describe the overall geographic area of a study, whereas, grain describes the overall unit of observation. This study aimed to characterize the snake skin microbiome (grain) and to determine host-microbiome-pathogen effects…	ISME J. 2019	Variability in snake skin microbial assemblages across spatial scales and disease states	DOI: 10.1038/s41396-019-0416-x
PRJNA529410	Skin metagenome Raw sequence reads	Plethodon cinereus	Skin	V3-V5	515F/939R	189	Fungal disease and temperature alter skin microbiome structure in an experimental salamander system. We conducted a laboratory experiment to quantify skin microbiome and host responses (P. cinereus: n = 87) to Batrachochytrium dendrobatidis (Bd) at mimicked epizootic loads across temperatures (13, 17, 21 °C). We quantified skin microbiomes using 16S rRNA gene metabarcoding and identified OTUs tax…	Mol Ecol. 2019	Fungal disease and temperature alter skin microbiome structure in an experimental salamander system	DOI: 10.1111/mec.15122
PRJNA525317	Comparison of ulcerated and healthy skin bacterial microbiome in crocodile lizard	Shinisaurus crocodilurus	Skin	V3-V4	341F/806R	15	Due to changes in the environment, the population of crocodile lizard is decreasing rapidly.In order to better protect the crocodile lizard, we studied the skin microbiome , and studied the difference between the sick and healthy crocodile lizard skin microorganism.	Front Vet Sci. 2022	Skin Microbiota Was Altered in Crocodile Lizards ( Shinisaurus crocodilurus) With Skin Ulcer	DOI: 10.3389/fvets.2022.817490
PRJNA516815	Naja atra, Ptyas mucosa, Elaphe carinata, and Deinagkistrodon acutus Raw sequence reads	Deinagkistrodon acutus,Elaphe carinata,Naja atra,Ptyas mucosa	Feces	V4	515F/806R	22	In this study we characterized and compared the gut microbiotas of four species of farmed snakes (Naja atra, Ptyas mucosa, Elaphe carinata, and Deinagkistrodon acutus) using high-throughput sequencing of the 16S rDNA gene in southern China and tested whether there was a relationship between gut microbiotal composition and host species.	PeerJ. 2019	Comparative analysis and characterization of the gut microbiota of four farmed snakes from southern China	DOI: 10.7717/peerj.6658
PRJNA516808	Studies of microbial diversity on froglet gut	Rana dybowskii	Gut	V3-V4	338F/806R	6	frog gut microbiota	Sci Total Environ. 2020	Environmental and host factors shaping the gut microbiota diversity of brown frog Rana dybowskii	DOI: 10.1016/j.scitotenv.2020.140142
PRJNA516799	Studies of microbial diversity on frog metamorphs gut	Rana dybowskii	Gut	V3-V4	338F/806R	4	frog gut microbiota	Sci Total Environ. 2020	Environmental and host factors shaping the gut microbiota diversity of brown frog Rana dybowskii	DOI: 10.1016/j.scitotenv.2020.140142
PRJNA516797	Microbial diversity of frog tadpole gut	Rana dybowskii	Gut	V3-V4	338F/806R	7	frog tadpole gut microbiota	Sci Total Environ. 2020	Environmental and host factors shaping the gut microbiota diversity of brown frog Rana dybowskii	DOI: 10.1016/j.scitotenv.2020.140142
PRJNA509105	Microbial diversity of frog SKIN	Rana dybowskii	Skin	V3-V4	338F/806R	7	microbial diversity	PeerJ. 2020	Comparative analysis of cutaneous bacterial communities of farmed Rana dybowskii after gentamycin bath	DOI: 10.7717/peerj.8430
PRJNA509098	Microbial diversity of frog SKIN	Rana dybowskii	Skin	V3-V4	338F/806R	14		PeerJ. 2020	Comparative analysis of cutaneous bacterial communities of farmed Rana dybowskii after gentamycin bath	DOI: 10.7717/peerj.8431
PRJNA509086	Gut microbiota of brown frog	Rana dybowskii	Gut	V3-V4	338F/806R	7	gut microbiota of brown frog	Sci Total Environ. 2020	Environmental and host factors shaping the gut microbiota diversity of brown frog Rana dybowskii	DOI: 10.1016/j.scitotenv.2020.140142
PRJNA509081	Studies of microbial diversity on frog gut	Rana dybowskii	Gut	V3-V4	338F/806R	7	microbial diversity on frog gut	Front Microbiol. 2019	Effects of Captivity and Season on the Gut Microbiota of the Brown Frog (Rana dybowskii)	DOI: 10.3389/fmicb.2019.01912
PRJNA491710	Changes in lizard gut microbial communities over gestation	Sceloporus undulatus	Feces	V4	515F/806R	135	The vertebrate gut contains a rich and dense microbial communities that can provide numerous benefits to hosts. Characterizing how the diversity and functions of these communities change in response to various ecological and physiological challenges is important for our understanding of beneficial host-microbe interactions, and the role of such interactions from an evolutionary perspective. One p…	FEMS Microbiol Ecol. 2019	Gestation alters the gut microbiota of an oviparous lizard	DOI: 10.1093/femsec/fiz086
PRJNA484928	Snake gut sample sequencing	Rhabdophis subminiatus	Cloaca,Esophagus,Gut,Stomach	V4	515F/806R	15	Rhabdophis subminiatus gut bacterials 16s rRNA sequencing	Microbiologyopen . 2019	Characterizing the microbiota in gastrointestinal tract segments of Rhabdophis subminiatus: Dynamic changes and functional predictions	DOI: 10.1002/mbo3.789
PRJNA481425	Faecal microbiome of Caretta caretta Targeted loci	Caretta caretta	Feces	V3-V4	341F/806R	8	The faecal microbiome of the Loggerhead Turtle	PLoS One. 2019	New insights into the gut microbiome in loggerhead sea turtles Caretta caretta stranded on the Mediterranean coast	DOI: 10.1371/journal.pone.0220329
PRJNA481415	Study of diversity of fecal microbiota on Siamese crocodile	Crocodylus siamensis	Feces	V3-V4	338F/806R	4	The aim of this study was to determine the fecal microbiota of Siamese crocodile at healthy and diseased conditions and to identify potential probiotic/pernicious bacteria in the hope of providing a reference for disease prediction during the early period of crocodilian bacterial diseases, especially for endogenous infections which were hard to find out from surface.	Microbiologyopen . 2019	Comparative analysis of the composition and function of fecal-gut bacteria in captive juvenile Crocodylus siamensis between healthy and anorexic individuals	DOI: 10.1002/mbo3.929
PRJNA477306	Effect of temperature on salamander gut microbiome	Plethodon cinereus	Feces	V4	515F/806R	55	We inventoried the bacterial gut microbiome of red-backed salamanders at three temperatures. Targeted loci environmental	J Exp Biol. 2018	Environmental temperature alters the digestive performance and gut microbiota of a terrestrial amphibian	DOI: 10.1242/jeb.187559
PRJNA474496	Global survey of amphibian microbiomes	Aquarana catesbeiana,Boana albopunctata,Boana faber,Bombina variegata,Brachycephalus pitanga,Bufo bufo,Cycloramphus boraceiensis,Dendropsophus minutus,Dendropsophus sanborni,Eleutherodactylus acmonis,Eleutherodactylus atkinsi,Eleutherodactylus auriculatus,Eleutherodactylus johnstonei,Eleutherodactylus zeus,Epidalea calamita,Eupsophus migueli,Eupsophus roseus,Eupsophus vertebralis,Haddadus binotat…	Skin	V4	515F/806R	220	Cutaneous microbiome samples from amphibians collected in various countries and continents	Nat Ecol Evol . 2019	Community richness of amphibian skin bacteria correlates with bioclimate at the global scale	DOI: 10.1038/s41559-019-0798-1
PRJNA437103	Skin Microbiota and Antimicrobial Peptides Across Life Stages Support Survival of Two Sympatric Andean Frog Species	Dendropsophus labialis,Rheobates palmatus	Skin	V3-V4	338F/806R	40	Many amphibian population declines and extinctions around the world have been attributed to the chytrid fungus, Batrachochytrium dendrobatidis (Bd). In order to understand why some populations did not succumb to the pathogen despite being infected, we studied two sympatric species of frogs from the Colombian Andes, which have coexisted with Bd for at least a decade, without apparent signs of decl…	ISME J. 2019	Microbiota and skin defense peptides may facilitate coexistence of two sympatric Andean frog species with a lethal pathogen	DOI: 10.1038/s41396-018-0284-9
PRJNA433255	Snake gut microbiota Raw sequence reads	Deinagkistrodon acutus,Naja naja,Ptyas mucosa	Gut	V3-V4	338F/806R	50	Snake gut microbiota	Sci Rep.2021	Comparative analysis of intestinal bacteria among venom secretion and non-secrection snakes	DOI: 10.1038/s41598-019-42787-6
PRJNA432888	Multi-organ profiling of neotenic and metamorphosed Axolotl microbiome	Ambystoma mexicanum	Feces,Gut,Skin,Stomach	V3-V4	341F/805R	24	Microbiome associated with multiple organs of neotenic and metamorphosed Axolotl was profiled using MySeq sequencing machine based on Illumina 16s amplicon sequencing technology.	Sci Rep. 2018	Experimentally induced metamorphosis in highly regenerative axolotl (ambystoma mexicanum) under constant diet restructures microbiota	DOI: 10.1038/s41598-018-29373-y
PRJNA430984	Frog metagenome Raw sequence reads	Amolops wuyiensis,Odorrana schmackeri,Odorrana tormota,Polypedates megacephalus	Gut,Skin	V3-V4	338F/806R	36	Whether male frogs have gut bacterial communities differing from females.	Microbiologyopen . 2019	Comparison of intestinal microbes in female and male Chinese concave‐eared frogs (Odorrana tormota) and effect of nematode infection on gut bacterial communities	DOI: 10.1002/mbo3.749
PRJNA429123	Podarcis lilfordi gut microbiota	Podarcis lilfordi	Gut	V3-V4	338F/806R	33	Processes shaping gut microbiota diversity in allopatric populations of the endemic lizard Podarcis lilfordi from Menorcan islets (Balearic Islands)	FEMS Microbiol. Ecol. 2018	Processes shaping gut microbiota diversity in allopatric populations of the endemic lizard Podarcis lilfordi from Menorcan islets (Balearic Islands)	DOI: 10.1093/femsec/fix186
PRJNA428920	Microbial diversity of frog gut	Rana dybowskii	Gut	V3-V4	338F/806R	6	microbial diversity of brown frog gut	Sci Total Environ. 2020	Environmental and host factors shaping the gut microbiota diversity of brown frog Rana dybowskii	DOI: 10.1016/j.scitotenv.2020.140142
PRJNA422735	Studies of microbial diversity on frog gut	Rana dybowskii	Gut	V3-V4	338F/806R	14	Gut bacteria	Sci Total Environ. 2020	Environmental and host factors shaping the gut microbiota diversity of brown frog Rana dybowskii	DOI: 10.1016/j.scitotenv.2020.140142
PRJNA422729	Microbial diversity of gut	Rana dybowskii	Gut	V3-V4	338F/806R	4	microbial diversity of frog gut	Front Microbiol. 2019	Effects of Captivity and Season on the Gut Microbiota of the Brown Frog (Rana dybowskii)	DOI: 10.3389/fmicb.2019.01912
PRJNA421328	Amphibian chytridiomycosis outbreak dynamics are linked with host skin bacterial community structure	Alytes obstetricans	Skin	V4	515F/806R	114	16S amplicon sequence data of Alytes obstetricans metamorphs, larvae and associated environmental samples.	Nat Commun. 2018	Amphibian chytridiomycosis outbreak dynamics are linked with host skin bacterial community structure	DOI: 10.1038/s41467-018-02967-w
PRJNA387290	Frog gut microbiome transplant Green frog / Wood frog / Bullfrog Targeted loci environmental	Lithobates catesbeianus,Lithobates clamitans,Lithobates sylvaticus	Gut	V4	515F/806R	39	The aims of this study were to define how larval amphibian gut microbiome composition varies among frog species and though ontogeny, and to evaluate whether gut microbiomes can be reliably manipulated by inoculating sterilized egg surfaces with gut microbiota.	J Anim Ecol. 2019	Manipulation of gut microbiota during critical developmental windows affects host physiological performance and disease susceptibility across ontogeny	DOI: 10.1111/1365-2656.12973
PRJNA386658	Raw sequence reads of gut microbiota in Shinisaurus crocodilurus	Shinisaurus crocodilurus	Cloaca	V4	515F/806R	15	We assessed the association of gut microbiota in crocodile lizards with differences in diet and health by comparing fecal microbiota of groups of sick and healthy individuals in captivity with a group of wild lizards using high-throughput 16S rDNA sequencing.	Front Microbiol. 2017	Diets Alter the Gut Microbiome of Crocodile Lizards	DOI: 10.3389/fmicb.2017.02073
PRJNA383840	Frog guts Targeted loci environmental	Osteopilus septentrionalis	Gut	V4	515F/806R	40	Effect of diet on tadpole and adult microbiota.	Integr Comp Biol. 2017	Early-Life Diet Affects Host Microbiota and Later-Life Defenses Against Parasites in Frogs	DOI: 10.1093/icb/icx028
PRJNA368741	Gut microbiomes of aquatic fauna from Brazil	Dendropsophus minutus,Scinax fuscovarius	Gut	V4	515F/806R	12	Comparison of gut microbiotas from aquatic insects, snails and tadpoles from a pond near Itape, Rio Claro, Brazil	Microb Ecol. 2018	The Intestinal Microbiota of Tadpoles Differs from Those of Syntopic Aquatic Invertebrates	DOI: 10.1007/s00248-017-1109-5
PRJNA368738	Microbiota of amphibians (giant salamanders and associated environment)	Andrias davidianus,Andrias japonicus,Cynops pyrrhogaster,Glandirana rugosa	Skin	V4	515F/806R	76	Cutaneous microbiota of giant salamanders (Andrias japonicus) from the wild and from captivity, as well as from environmental water samples and syntopic amphibians and fishes	Hydrobiologia. 2017	Cutaneous microbiota of the Japanese giant salamander (Andrias japonicus)	DOI:10.1007/s10750-017-3126-2
PRJNA362214	Gut metagenome Raw sequence reads	Aldabrachelys gigantea	Feces	V4	515F/806R	2	Fibrobacter is a genus of cellulose-degrading bacteria that includes species demonstrated to be important for fiber digestion in the rumen of animals such as cattle. However, less is known regarding populations in the guts of non-ruminant herbivores. Samples of gastrointestinal contents and feces from diverse herbivores were collected and analyzed using both culture and culture-independent approa…	Environ Microbiol. 2017	Fibrobacter communities in the gastrointestinal tracts of diverse hindgut-fermenting herbivores are distinct from those of the rumen	DOI: 10.1111/1462-2920.13878
PRJNA342830	Frog metagenome Targeted loci environmental	Osteopilus septentrionalis	Gut,Skin	V4	515F/806R	149	Changes in the early-life microbiota of hosts could affect infectious disease risk throughout life if such disruptions during formative years alter immune system development. Here, by manipulating the microbiota of tadpoles and challenging them with parasitic gut worms as adults, we test whether an early-life disruption of host-associated microbiota affects later-life resistance to infections. Ad…	Nat Commun. 2017	Early-life disruption of amphibian microbiota decreases later-life resistance to parasites	DOI: 10.1038/s41467-017-00119-0
PRJNA340352	Microbioal community diversity	Bufo gargarizans	Gut	V3-V4	338F/806R	3	microbioal community diversity of tadpoles intestine in four different developmental stages	Arch Microbiol. 2018	Changes in intestinal microbiota of Bufo gargarizans and its association with body weight during metamorphosis	DOI: 10.1007/s00203-018-1523-1
PRJNA320971	16S amplicons from skin bacterial communities of Japanese newts and frogs / raw sequence reads	Bombina orientalis,Bufo japonicus,Cynops pyrrhogaster,Echinotriton andersoni,Odorrana splendida,Rana japonica	Skin	V4	515F/806R	103	The study compares the cutaneous bacterial communities of wild and captive amphibians from Japan, to elucidate effects of host species and captive conditions on these communities. The majority of the samples came from the captive breeding center of Hiroshima University	Microb Ecol. 2016	Composition of the Cutaneous Bacterial Community in Japanese Amphibians: Effects of Captivity, Host Species, and Body Region	DOI: 10.1007/s00248-016-0797-6
PRJNA320969	16S amplicons from skin bacterial communities of newts and frogs / raw sequence reads	Ichthyosaura alpestris,Lissotriton helveticus,Lissotriton vulgaris,Rana dalmatina,Rana temporaria,Triturus cristatus	Skin	V4	515F/806R	317	We investigated cutaneous bacterial communities of three European newt species, Ichthysaura alpestris, Lissotriton vulgaris, and Triturus cristatus, through time using high-throughput amplicon sequencing of a bacterial 16S rRNA gene fragment. These communities were also compared to those of co-occurring ranid frogs (Rana temporaria, R. dalmatina).	The ISME Journal. 2017	Amphibian skin microbiota exhibits temporal variation in community structure but stability of predicted Bd-inhibitory function	DOI:10.1038/ismej.2017.41
PRJNA320968	16S amplicons from gut bacterial communities of salamander larvae / raw sequence reads	Salamandra salamandra	Gut	V4	515F/806R	156	We investigated the role of environmental conditions in shaping gut bacterial communities by performing a field survey and reciprocal transplant experiments of amphibian larvae. All sequences are from fire salamander larvae (Salamandra salamandra) from the Kottenforst area in Germany.	Nat Commun. 2016	Amphibian gut microbiota shifts differentially in community structure but converges on habitat-specific predicted functions	DOI: 10.1038/ncomms13699
PRJNA314462	Gut microbiota of Caretta caretta Targeted Locus (Loci)	Caretta caretta	Cloaca,Feces	V4	515F/806R	9	The gut microbiota of the Loggerhead Turtle	Front Microbiol. 2016	A First Insight into the Gut Microbiota of the Sea Turtle Caretta caretta	DOI: 10.3389/fmicb.2016.01060
PRJNA312520	Lizard gut microbiota Targeted loci environmental	Liolaemus parvus,Liolaemus ruibali,Phymaturus williamsi	Feces	V4	515F/806R	119	We inventoried the gut microbiota of three lizard species to understand how diversity changes in captivity, across gut regions, and how microbes are transmitted from mothers to offspring.	Mol Ecol. 2017	Gut microbial ecology of lizards: insights into diversity in the wild, effects of captivity, variation across gut regions and transmission	DOI: 10.1111/mec.13921
PRJNA309849	Gut and skin microbiota of tropical amphibians Raw sequence reads	Boana albomarginata,Boana albopunctata,Boana faber,Boophis marojezensis,Boophis narinsi,Boophis reticulatus,Cycloramphus boraceiensis,Dendropsophus minutus,Dendropsophus sanborni,Hylodes asper,Hylodes phyllodes,Ololygon littoralis,Ololygon trapicheroi,Phasmahyla cruzi,Physalaemus cuvieri,Scinax fuscovarius,Scinax hayii,Thoropa taophora	Gut,Skin	V4	515F/806R	138	This study was designed to compare the gut bacterial communities of adults and larvae of anuran amphibians (frogs) from two tropical countries, Brazil and Madagascar. In addition, samples from skin swabs were included in the study as well to understand overlap of communities with those from the gut.	Sci Nat. 2016	Gut bacterial communities across tadpole ecomorphs in two diverse tropical anuran faunas.	DOI: 10.1007/s00114-016-1348-1
PRJNA293117	Lizard gut microbiome Targeted Locus (Loci)	Liolaemus ruibali	Feces,Gut,Stomach	V4	515F/806R	64	The goals of this project were to understand the microbial ecology of the lizard gut. We inventoried microbial communities in feces and gut contents of lizards from the wild and in captivity. Additionally, we compared mothers to their offspring to investigate maternal transmission of the microbiome.	Mol Ecol. 2017	Gut microbial ecology of lizards: insights into diversity in the wild, effects of captivity, variation across gut regions and transmission	DOI: 10.1111/mec.13921
PRJNA289102	Tadpole gut community Targeted Locus (Loci)	Lithobates pipiens	Gut	V4	515F/806R	32	We were testing the effects of environmental temperatures on the gut microbial communities of tadpoles.	Environ Microbiol. 2016	Effects of environmental temperature on the gut microbial communities of tadpoles	DOI: 10.1111/1462-2920.13255
PRJNA193332	Tadpole Frog Microbiota Metagenome	Lithobates pipiens	Gut	V4	515F/806R	24	This study investigates the changes in gut microbial community structure between tadpoles and frogs of Lithobates pipiens.	Environ Toxicol Chem . 2015	Larval exposure to polychlorinated biphenyl 126 (PCB-126) causes persistent alteration of the amphibian gut microbiota	DOI:10.1002/etc.2905
PRJNA1008088	Skin microbiome (16S) profiles of captive Southern Corroborree frogs	Pseudophryne corroboree	Skin	V3-V4	341F/806R	118	The amphibian skin microbiome plays a crucial role in host immunity and pathogen defence, yet we know little about the environmental drivers of skin microbial variation across host individuals. Inter-individual variation in the availability of micro-nutrients such as dietary carotenoids, which are involved in amphibian immunity, may one factor that influences skin microbial assembly across differ…
PRJEB46638	16S rRNA sequencing of cloacal, oral, and tank water microbiota of loggerhead sea turtles	Caretta caretta	Cloaca,Oral Cavity	V3-V4	341F/805R	22	GeographicThis dataset is related to the publication Filek et al. 2021 "Characterization of oral and cloacal microbial communities of wild and rehabilitated loggerhead sea turtles (Caretta caretta)" The study includes 16S rRNA gene sequences (V3-V4 region) of incidentally caught loggerhead sea turtles' oral and cloacal microbial communities, as well as tank water samples (11 oral, 15 cloacal, and…	Anim Microbiome. 2021	Characterization of oral and cloacal microbial communities of wild and rehabilitated loggerhead sea turtles (Caretta caretta)	DOI: 10.17632/45skyv5hzy.1
PRJEB46609	Skin microbiome composition of tadpoles of three different amphibian species (Alytes obstetricans, Rana temporaria, Bufo bufo)	Alytes obstetricans,Bufo bufo,Rana temporaria	Skin	V3-V4	341F/785R	561	We compared the skin bacterial community of tadpoles of three amphibian species found in the Pyrenean lakes (Alytes obstetricans, Rana temporaria and Bufo bufo), in 2016, 2017 and 2018. We analyzed the skin composition of the individuals based on their host species, possible influencing anthropogenic factors and climatic variables
PRJEB4270	Investigating the bacterial skin communities of amphibians in Central California	Amerana cascadae,Anaxyrus boreas,Lithobates catesbeianus,Pseudacris regilla,Taricha granulosa,Taricha torosa	Skin	V4	515F/806R	229	290 amphibian skin microbiome samples were collected from central and northern California during the summer of 2010. These samples span 5 species including; Bufo boreas, Pseudacris regilla, Lithobates catesbeianus, Taricha torosa, and Rana Cascadae. Samples were collected to look for species specific and/or location specific patterns of co-habiting amphibians in central California. Separately Ran…	Mol Ecol. 2014	The amphibian skin-associated microbiome across species, space and life history stages	DOI: 10.1111/mec.12510
PRJEB40263	Microbial community traits of the amphibian skin microbiota as predictors of fungal disease risk	Anaxyrus boreas,Aquarana catesbeiana,Lithobates pipiens,Osteopilus septentrionalis,Rhinella marina	Skin	V4	515F/806R	2240	Amphibian skin community responses to Batrachochytrium dendrobatidis: a time-series experimental approach. Comparison of DNA 3 different concentrations	Mol Ecol. 2022	Predicting fungal infection rate and severity with skin-associated microbial communities on amphibians	DOI: 10.1111/mec.16372
PRJEB39005	Temperature affects lizard microbiomes.	Sceloporus occidentalis	Feces	V4-V5	515F/926R	89	Vertebrates harbor trillions of microorganisms in the gut, collectively termed the gut microbiota, which affect a wide range of host functions. Recent experiments in lab-reared vertebrates have shown that changes in environmental temperature can induce shifts in the gut microbiota, and in some cases these gut-microbiota shifts have been shown to affect host thermal physiology. However, there is a…	Appl Environ Microbiol. 2020	The Lizard Gut Microbiome Changes with Temperature and Is Associated with Heat Tolerance	DOI: 10.1128/AEM.01181-20
PRJEB38248	Xenopus tropicalis microbiome	Xenopus tropicalis	Feces,Gut,Skin	V3-V4	341F/805R	15	We analysed the bacterial components of the Xenopus gut microbiota, the adult gut biogeography, the succession of communities during ontogeny, the impact of the alimentation in shaping the tadpole’s gut bacterial communities, the transmission of skin and fecal bacterias to the eggs.	PeerJ. 2021	Gut microbial ecology of Xenopus tadpoles across life stages	DOI:10.24072/pcjournal.53
PRJEB35449	Comparative analyses of vertebrate gut microbiomes reveal convergence between birds and bats	Aldabrachelys gigantea,Alligator mississippiensis,Aneides aeneus,Anolis allisoni,Anolis barbatus,Anolis smallwoodi,Aspidites ramsayi,Astrochelys radiata,Atelopus varius,Atelopus zeteki,Basiliscus plumifrons,Boa constrictor,Ceratobatrachus guentheri,Chamaeleo calyptratus,Corallus hortulanus,Corucia zebrata,Crocodylus rhombifer,Cuora bourreti,Cyclura collei,Dendrobates tinctorius,Dracaena guianensi…	Gut	V4	515F/806R	131	Diet and host phylogeny drive the taxonomic and functional content of the gut microbiome in mammals, yet it is unknown whether these patterns hold across all vertebrate lineages. Here we assess gut microbiomes from ~900 vertebrate species, including 315 mammals and 491 birds, assessing contributions of diet, phylogeny, and physiology to structuring gut microbiomes. In most non-flying mammals, str…	mBio. 2020	Comparative analyses of vertebrate gut microbiomes reveal convergence between birds and bats	DOI: 10.1128/mbio.02901-19
PRJEB35123	Establishing the core microbiota of Oregon spotted frogs: distribution, potential function and stability	Ambystoma gracile,Amerana aurora,Amerana pretiosa	Eggs,Skin	V3-V4	341F/806R	198	Amphibians have bacteria on their skins that can protect against the fungal pathogen, Batrachochytrium dendrobatidis (Bd). Oregon spotted frogs (OSF) are an endangered amphibian that are in captive breeding and head start programs in British Columbia. In the wild OSF are resistant to Bd. Skin bacteria can mediate resistance to Bd in some amphibians, but little is known about OSF bacteria and whet…
PRJEB35122	Columbia Spotted Frog Microbiome	Amerana luteiventris,Anaxyrus boreas	Skin	V4	515F/806R	51	Global amphibian declines due to the fungal pathogen Batrachochytrium dendrobatidis (Bd) have led to questions about how amphibians defend themselves against skin diseases. Two amphibian defense mechanisms are antimicrobial peptides (AMPs), a component of amphibian innate immune defense, and symbiotic skin bacteria, which can act in synergy. We characterized components of these factors in four po…	FEMS Microbiol Ecol. 2020	Columbia spotted frogs (Rana luteiventris) have characteristic skin microbiota that may be shaped by cutaneous skin peptides and the environment	DOI: 10.1093/femsec/fiaa168
PRJEB31501	Are there chinks in the crocodile’s armor? Characterizing saltwater crocodile (Crocodylus porosus) skin bacterial microbiota	Crocodylus porosus	Skin	V4	515F/806R	60	The outer keratin layer of crocodile skin forms a physical barrier against mechanical damage and pathogens. However, if breached, the resulting damage can cause the skin to be downgraded, and even rejected, from entering the skin trade compromising industry sustainability and the sustainable-use conservation programs they support. In an ongoing attempt to improve crocodile skin quality, conventio…	AgriFutures Australia, 2019	Possible chinks in the crocodile armour: Defining skin microflora	ISBN: 978-1-76053-038-9
PRJEB29403	16S rRNA reads from gDNA extracted from animal gut contents or feces	Bufotes viridis,Crocodylus moreletii,Crocodylus niloticus,Lissotriton vulgaris,Natrix natrix,Podarcis siculus,Rana dalmatina,Testudo hermanni,Vipera ursinii,Zamenis longissimus	Feces	V4	515F/806R	12	16S rRNA microbiome survey of gut contents or feces from wild and captive animals	Nat Commun. 2019	Host diet and evolutionary history explain different aspects of gut microbiome diversity among vertebrate clades	DOI: 10.1038/s41467-019-10191-3
PRJEB15058	Intergenerational Lizard Lounges do not Explain Variation in the Gut Microbiomes of Green Iguanas	Iguana iguana	Gut	V3-V4	341F/806R	91	These samples represent the hindgut swabbings of 76 Green Iguanas (66 hatchlings, three subadults, seven adults), with hatchlings from nine sites (Gamboa, Panama and eight sites on or around Barro Colorado Island, Panama). We included an equal number of hatchlings from each site when possible. Hatchling social behavior (i.e., size of group, proximity to others) was observed haphazardly for indivi…
PRJEB14602	The oral and skin microbiomes of captive Komodo Dragons are significantly shared with their habitat	Varanus komodoensis	Feces,Oral Cavity,Pelvis,Skin	V4	515F/806R	135	Here we collect saliva, skin, and fecal samples from captive Komodo dragons (V. komodoensis) and other captive varanids (V. olivaceus, V. indicus, V. rudicollis) in the first-ever culture-independent assessment of the varanid microbiome. Environmental samples were also collected to characterize host-environment microbiome sharing. This study adds crucial information to our understanding of captiv…	mSystems. 2016	The Oral and Skin Microbiomes of Captive Komodo Dragons Are Significantly Shared with Their Habitat	DOI: 10.1128/mSystems.00046-16
PRJCA012496	Microbiota of snake	Ptyas mucosa	Lumina,Mucosa	V4	515F/806R	20	gut microbiota of snakes	Appl Microbiol Biotechnol. 2023	Differences in the luminal and mucosal gut microbiomes and metabolomes of oriental rat snake (Ptyas mucosus)	DOI: 10.1007/s00253-023-12524-1
PRJCA009987	Dietary and Gender Drive Differences of Gut Microbiota in Schlegel's Japanese Gecko (Gekko japonicus)	Gekko japonicus	Feces	V3-V4	341F/805R	48	Author used the 16S rRNA gene sequencing technology to analyze the microbiota among different diet and genders in Schlegel's Japanese geckoes.	Animals (Basel). 2023	Dietary and Sexual Correlates of Gut Microbiota in the Japanese Gecko, Gekko japonicus(Schlegel, 1836)	DOI: 10.3390/ani13081365
PRJCA005808	Gut microbes of the Phrynocephalus przewalskii and P. erythrurus.	Phrynocephalus erythrurus,Phrynocephalus przewalskii	Feces	V3-V4	341F/805R	56	Changes of gut microbes in Phrynocephalus przewalskii and P. erythrurus. at the different temperatures	BMC Ecol Evol. 2022	Gut microbiota differs between two cold-climate lizards distributed in thermally different regions	DOI: 10.1186/s12862-022-02077-8

## Sheet: mammal and fish
ProjectID	ProjectTitle	HostScientificName	BodySite	SampleNum	ProjectionDescription	Journal	ReferenceTitle	DOI
PRJNA1049979	Microbial landscape on multiple human body regions based on full-length PacBIo sequencing technology	Homo sapiens	Gut	773	To comprehensively understand the potential implication of microbiota on human health and disease, we investigated the complete microbial biogeography across multiple human regions including skin and several gastrointestinal organs simultaneously. Mucosal and luminal/swab samples from distinct sites (N=53) spanning the human body were surveyed using full-length (V1-V9) PacBio sequencing for bacte…	Nature Communications, 2024	Defining the biogeographical map and potential bacterial translocation of microbiome in human ‘surface organs’	DOI:10.1038/s41467-024-44720-6
PRJNA311219	Fish Fecal	Carassius auratus; Hypophthalmichthys molitrix; Cyprinus carpio; Hypophthalmichthys nobilis; Aplodinotus grunniens	Gut	103	Fecal 16S rRNA gene	Microbiome, 2016	Environment shapes the fecal microbiome of invasive carp species	DOI:10.1186/s40168-016-0190-1
PRJEB31232	gut microbiota of wild-living fish	NA	Gut	6	gut microbiota of wild-living fish (V1-3 region, 454 pyrosequencing)	Microbiome, 2021	Host habitat is the major deDOI:10.1186/s40168-021-01113-xterminant of the gut microbiome of fish
PRJDB4083	fish gut metagenome	Coreius guichenoti	Gut	12	Intestinal microbiota play an important role in animal development and health. In order to evaluate the changes of the bacterial communities in fish intestine upon diseases occurrence, the diseased largemouth bronze gudgeon (Coreius guichenoti) culture in the boat cages with furunculosis, and healthy fish in the same farming system were studied by using high through sequencing technique	Scientific Reports,2016	Alterations of the gut microbiome of largemouth bronze gudgeon (Coreius guichenoti) suffering from furunculosis	DOI:10.1038/srep30606
